# Supplementary material for: Discovery of a New CDK4/6 and PI3K/AKT Multiple Kinase Inhibitor Aminoquinol for the Treatment of Hepatocellular Carcinoma
Source: Front Pharmacol. 2021 Jul 15;12:691769. doi: 10.3389/fphar.2021.691769 (PMC8320333; doi:10.3389/fphar.2021.691769)
Supplement: Supplementary file 1 [file DataSheet1.ZIP]

Archive with 10 entries (7 files):
- Original data of Aminoquinol (2)/Original data of Aminoquinol/
- Original data of Aminoquinol (2)/Original data of Aminoquinol/CCK8.docx
- Original data of Aminoquinol (2)/Original data of Aminoquinol/Cell cycle-apoptosis.docx
- Original data of Aminoquinol (2)/Original data of Aminoquinol/In vivo/
- Original data of Aminoquinol (2)/Original data of Aminoquinol/In vivo/IHC.docx
- Original data of Aminoquinol (2)/Original data of Aminoquinol/In vivo/Tumor.docx
- Original data of Aminoquinol (2)/Original data of Aminoquinol/Western Blot/
- Original data of Aminoquinol (2)/Original data of Aminoquinol/Western Blot/CDK.docx
- Original data of Aminoquinol (2)/Original data of Aminoquinol/Western Blot/PI3K-AKT-MTOR.docx
- Original data of Aminoquinol (2)/Original data of Aminoquinol/Western Blot/TPP.docx
